# Supplementary material for: An Intronic MBTPS2 Variant Results in a Splicing Defect in Horses with Brindle Coat Texture
Source: G3 (Bethesda). 2016 Jul 22;6(9):2963–70. doi: 10.1534/g3.116.032433 (PMC5015953; doi:10.1534/g3.116.032433)
Supplement: Supplemental Material [file supp_g3.116.032433_TableS1.xlsx]

## Sheet: Positional candidate genes
Table S1. Genes annotated in the critical interval, chrX:13,601,933-18,711,357. The annotation was retrieved from NCBI Mapviewer and relates to the EquCab 2 assembly.
Chromosome	Start	Stop	Gene Symbol	Orientation	Description
X	13512004	13677859	CDKL5	+	cyclin-dependent kinase-like 5
X	13690499	13711189	RS1	-	retinoschisin 1
X	13713071	13713143	TRNAV-UAC	-	transfer RNA valine (anticodon UAC)
X	13713262	13836429	PPEF1	+	protein phosphatase, EF-hand calcium binding domain 1
X	13866501	13942605	PHKA2	-	phosphorylase kinase, alpha 2 (liver)
X	13946398	14024833	ADGRG2	-	adhesion G protein-coupled receptor G2
X	14232031	14247148	PDHA1	+	pyruvate dehydrogenase (lipoamide) alpha 1
X	14246843	14371620	MAP3K15	-	mitogen-activated protein kinase kinase kinase 15
X	14387992	14657033	SH3KBP1	-	SH3-domain kinase binding protein 1
X	14729661	14768512	CXHXorf23	-	chromosome X open reading frame, human CXorf23
X	14800837	14854844	MAP7D2	-	MAP7 domain containing 2
X	14906884	14923095	EIF1AX	-	eukaryotic translation initiation factor 1A, X-linked
X	14929138	14969632	RPS6KA3	-	ribosomal protein S6 kinase, 90kDa, polypeptide 3
X	14978581	15037086	LOC102148860	-	ribosomal protein S6 kinase alpha-3-like
X	15923578	16177974	CNKSR2	+	connector enhancer of kinase suppressor of Ras 2
X	16117227	16126914	LOC102148944	-	uncharacterized LOC102148944
X	16177988	16183361	KLHL34	-	kelch like family member 34
X	16231862	16283847	SMPX	-	small muscle protein, X-linked
X	16360243	16388965	MBTPS2	+	membrane bound transcription factor peptidase, site 2
X	16374868	16377266	YY2	+	YY2 transcription factor
X	16391486	16395382	LOC102147335	+	membrane-bound transcription factor site-2 protease-like
X	16463071	16489039	SMS	+	spermine synthase
X	16514198	16705728	PHEX	+	phosphate regulating endopeptidase homolog, X-linked
X	16724738	16726189	ZNF645	+	zinc finger protein 645
X	16774556	16775347	LOC100059634	-	nucleophosmin pseudogene
X	17345723	17347597	DDX53	+	DEAD (Asp-Glu-Ala-Asp) box polypeptide 53
X	17468851	17470944	LOC100059831	+	probable ATP-dependent RNA helicase DDX53
X	17716226	17767708	PTCHD1	+	patched domain containing 1
X	18023352	18041086	PRDX4	+	peroxiredoxin 4
X	18049051	18073971	ACOT9	-	acyl-CoA thioesterase 9
X	18103318	18106368	SAT1	+	spermidine/spermine N1-acetyltransferase 1
X	18139636	18197934	APOO	-	apolipoprotein O
X	18195456	18216164	CXHXorf58	+	chromosome X open reading frame, human CXorf58
X	18258752	18288434	KLHL15	-	kelch like family member 15
X	18300265	18315725	EIF2S3	+	eukaryotic translation initiation factor 2 subunit gamma
X	18355270	18413535	ZFX	+	zinc finger protein, X-linked
X	18465125	18497640	LOC100060518	-	transcription factor SPT20 homolog
X	18531592	18533828	LOC100060653	-	60S ribosomal protein L31 pseudogene
X	18542724	18551979	LOC100060756	+	transcription factor SPT20 homolog
X	18629905	18698265	PDK3	+	pyruvate dehydrogenase kinase, isozyme 3
X	18710260	18808233	PCYT1B	-	phosphate cytidylyltransferase 1, choline, beta
