# Supplementary material for: An Intronic MBTPS2 Variant Results in a Splicing Defect in Horses with Brindle Coat Texture
Source: G3 (Bethesda). 2016 Jul 22;6(9):2963–70. doi: 10.1534/g3.116.032433 (PMC5015953; doi:10.1534/g3.116.032433)
Supplement: Supplemental Material [file supp_g3.116.032433_TableS2.xlsx]

## Sheet: Tabelle1
Table S2. Brindle-associated variants and snpEFF predictions in the critical interval (EquCab 2 assembly). The table contains 61 variants, which were present in heterozygous state in 4 brindle horses and homozygous wildtype in 60 control horses. Note that some variants are listed several times, if they have multiple predicted effects.
#CHROM	POS	REF	ALT	FILTER	EFFECT	IMPACT	GENE	GENEID	FEATURE	FEATUREID	BIOTYPE	RANK	HGVS_C
chrX	14441930	A	G	PASS	intron_variant	MODIFIER	SH3KBP1	ENSECAG00000017758	transcript	ENSECAT00000019477	protein_coding	12	c.1111+175T>C
chrX	14441930	A	G	PASS	intron_variant	MODIFIER	SH3KBP1	ENSECAG00000017758	transcript	ENSECAT00000019483	protein_coding	10	c.976+175T>C
chrX	14477895	G	A	PASS	intron_variant	MODIFIER	SH3KBP1	ENSECAG00000017758	transcript	ENSECAT00000019477	protein_coding	8	c.776-3210C>T
chrX	14477895	G	A	PASS	intron_variant	MODIFIER	SH3KBP1	ENSECAG00000017758	transcript	ENSECAT00000019483	protein_coding	6	c.641-3210C>T
chrX	14517362	G	A	PASS	intron_variant	MODIFIER	SH3KBP1	ENSECAG00000017758	transcript	ENSECAT00000019477	protein_coding	7	c.699+1042C>T
chrX	14517362	G	A	PASS	intron_variant	MODIFIER	SH3KBP1	ENSECAG00000017758	transcript	ENSECAT00000019483	protein_coding	5	c.564+1042C>T
chrX	15360184	C	T	PASS	intergenic_region	MODIFIER	ENSECAG00000024283-ENSECAG00000006118	ENSECAG00000024283-ENSECAG00000006118	intergenic_region	ENSECAG00000024283-ENSECAG00000006118		-1	n.15360184C>T
chrX	15361514	GCTACTAAAAA	G	PASS	intergenic_region	MODIFIER	ENSECAG00000024283-ENSECAG00000006118	ENSECAG00000024283-ENSECAG00000006118	intergenic_region	ENSECAG00000024283-ENSECAG00000006118		-1	n.15361515_15361524delCTACTAAAAA
chrX	15363650	T	C	PASS	intergenic_region	MODIFIER	ENSECAG00000024283-ENSECAG00000006118	ENSECAG00000024283-ENSECAG00000006118	intergenic_region	ENSECAG00000024283-ENSECAG00000006118		-1	n.15363650T>C
chrX	15364442	A	C	PASS	intergenic_region	MODIFIER	ENSECAG00000024283-ENSECAG00000006118	ENSECAG00000024283-ENSECAG00000006118	intergenic_region	ENSECAG00000024283-ENSECAG00000006118		-1	n.15364442A>C
chrX	15365670	A	G	PASS	intergenic_region	MODIFIER	ENSECAG00000024283-ENSECAG00000006118	ENSECAG00000024283-ENSECAG00000006118	intergenic_region	ENSECAG00000024283-ENSECAG00000006118		-1	n.15365670A>G
chrX	15369359	T	C	PASS	intergenic_region	MODIFIER	ENSECAG00000024283-ENSECAG00000006118	ENSECAG00000024283-ENSECAG00000006118	intergenic_region	ENSECAG00000024283-ENSECAG00000006118		-1	n.15369359T>C
chrX	15389414	C	T	PASS	intergenic_region	MODIFIER	ENSECAG00000024283-ENSECAG00000006118	ENSECAG00000024283-ENSECAG00000006118	intergenic_region	ENSECAG00000024283-ENSECAG00000006118		-1	n.15389414C>T
chrX	15391930	A	G	PASS	intergenic_region	MODIFIER	ENSECAG00000024283-ENSECAG00000006118	ENSECAG00000024283-ENSECAG00000006118	intergenic_region	ENSECAG00000024283-ENSECAG00000006118		-1	n.15391930A>G
chrX	15395174	G	A	PASS	intergenic_region	MODIFIER	ENSECAG00000024283-ENSECAG00000006118	ENSECAG00000024283-ENSECAG00000006118	intergenic_region	ENSECAG00000024283-ENSECAG00000006118		-1	n.15395174G>A
chrX	15398134	T	C	PASS	intergenic_region	MODIFIER	ENSECAG00000024283-ENSECAG00000006118	ENSECAG00000024283-ENSECAG00000006118	intergenic_region	ENSECAG00000024283-ENSECAG00000006118		-1	n.15398134T>C
chrX	15403132	T	A	PASS	intergenic_region	MODIFIER	ENSECAG00000024283-ENSECAG00000006118	ENSECAG00000024283-ENSECAG00000006118	intergenic_region	ENSECAG00000024283-ENSECAG00000006118		-1	n.15403132T>A
chrX	15417080	G	T	PASS	intergenic_region	MODIFIER	ENSECAG00000024283-ENSECAG00000006118	ENSECAG00000024283-ENSECAG00000006118	intergenic_region	ENSECAG00000024283-ENSECAG00000006118		-1	n.15417080G>T
chrX	15417329	G	A	PASS	intergenic_region	MODIFIER	ENSECAG00000024283-ENSECAG00000006118	ENSECAG00000024283-ENSECAG00000006118	intergenic_region	ENSECAG00000024283-ENSECAG00000006118		-1	n.15417329G>A
chrX	15417643	T	G	PASS	intergenic_region	MODIFIER	ENSECAG00000024283-ENSECAG00000006118	ENSECAG00000024283-ENSECAG00000006118	intergenic_region	ENSECAG00000024283-ENSECAG00000006118		-1	n.15417643T>G
chrX	15419217	G	A	PASS	intergenic_region	MODIFIER	ENSECAG00000024283-ENSECAG00000006118	ENSECAG00000024283-ENSECAG00000006118	intergenic_region	ENSECAG00000024283-ENSECAG00000006118		-1	n.15419217G>A
chrX	15419603	T	C	PASS	intergenic_region	MODIFIER	ENSECAG00000024283-ENSECAG00000006118	ENSECAG00000024283-ENSECAG00000006118	intergenic_region	ENSECAG00000024283-ENSECAG00000006118		-1	n.15419603T>C
chrX	15419929	C	T	PASS	intergenic_region	MODIFIER	ENSECAG00000024283-ENSECAG00000006118	ENSECAG00000024283-ENSECAG00000006118	intergenic_region	ENSECAG00000024283-ENSECAG00000006118		-1	n.15419929C>T
chrX	15420262	G	A	PASS	intergenic_region	MODIFIER	ENSECAG00000024283-ENSECAG00000006118	ENSECAG00000024283-ENSECAG00000006118	intergenic_region	ENSECAG00000024283-ENSECAG00000006118		-1	n.15420262G>A
chrX	15420511	C	T	PASS	intergenic_region	MODIFIER	ENSECAG00000024283-ENSECAG00000006118	ENSECAG00000024283-ENSECAG00000006118	intergenic_region	ENSECAG00000024283-ENSECAG00000006118		-1	n.15420511C>T
chrX	15420599	G	T	PASS	intergenic_region	MODIFIER	ENSECAG00000024283-ENSECAG00000006118	ENSECAG00000024283-ENSECAG00000006118	intergenic_region	ENSECAG00000024283-ENSECAG00000006118		-1	n.15420599G>T
chrX	15421439	A	G	PASS	intergenic_region	MODIFIER	ENSECAG00000024283-ENSECAG00000006118	ENSECAG00000024283-ENSECAG00000006118	intergenic_region	ENSECAG00000024283-ENSECAG00000006118		-1	n.15421439A>G
chrX	15422091	G	A	PASS	intergenic_region	MODIFIER	ENSECAG00000024283-ENSECAG00000006118	ENSECAG00000024283-ENSECAG00000006118	intergenic_region	ENSECAG00000024283-ENSECAG00000006118		-1	n.15422091G>A
chrX	15422551	T	C	PASS	intergenic_region	MODIFIER	ENSECAG00000024283-ENSECAG00000006118	ENSECAG00000024283-ENSECAG00000006118	intergenic_region	ENSECAG00000024283-ENSECAG00000006118		-1	n.15422551T>C
chrX	15422590	A	G	PASS	intergenic_region	MODIFIER	ENSECAG00000024283-ENSECAG00000006118	ENSECAG00000024283-ENSECAG00000006118	intergenic_region	ENSECAG00000024283-ENSECAG00000006118		-1	n.15422590A>G
chrX	15423878	G	T	PASS	intergenic_region	MODIFIER	ENSECAG00000024283-ENSECAG00000006118	ENSECAG00000024283-ENSECAG00000006118	intergenic_region	ENSECAG00000024283-ENSECAG00000006118		-1	n.15423878G>T
chrX	15424162	A	G	PASS	intergenic_region	MODIFIER	ENSECAG00000024283-ENSECAG00000006118	ENSECAG00000024283-ENSECAG00000006118	intergenic_region	ENSECAG00000024283-ENSECAG00000006118		-1	n.15424162A>G
chrX	15424170	T	C	PASS	intergenic_region	MODIFIER	ENSECAG00000024283-ENSECAG00000006118	ENSECAG00000024283-ENSECAG00000006118	intergenic_region	ENSECAG00000024283-ENSECAG00000006118		-1	n.15424170T>C
chrX	15424516	G	C	PASS	intergenic_region	MODIFIER	ENSECAG00000024283-ENSECAG00000006118	ENSECAG00000024283-ENSECAG00000006118	intergenic_region	ENSECAG00000024283-ENSECAG00000006118		-1	n.15424516G>C
chrX	15424871	C	T	PASS	intergenic_region	MODIFIER	ENSECAG00000024283-ENSECAG00000006118	ENSECAG00000024283-ENSECAG00000006118	intergenic_region	ENSECAG00000024283-ENSECAG00000006118		-1	n.15424871C>T
chrX	15424985	A	G	PASS	intergenic_region	MODIFIER	ENSECAG00000024283-ENSECAG00000006118	ENSECAG00000024283-ENSECAG00000006118	intergenic_region	ENSECAG00000024283-ENSECAG00000006118		-1	n.15424985A>G
chrX	15425174	T	G	PASS	intergenic_region	MODIFIER	ENSECAG00000024283-ENSECAG00000006118	ENSECAG00000024283-ENSECAG00000006118	intergenic_region	ENSECAG00000024283-ENSECAG00000006118		-1	n.15425174T>G
chrX	15460402	G	A	PASS	intergenic_region	MODIFIER	ENSECAG00000024283-ENSECAG00000006118	ENSECAG00000024283-ENSECAG00000006118	intergenic_region	ENSECAG00000024283-ENSECAG00000006118		-1	n.15460402G>A
chrX	15983543	T	G	PASS	intron_variant	MODIFIER	CNKSR2	ENSECAG00000000149	transcript	ENSECAT00000000293	protein_coding	3	c.419+1830T>G
chrX	16018648	CTG	C	PASS	intron_variant	MODIFIER	CNKSR2	ENSECAG00000000149	transcript	ENSECAT00000000293	protein_coding	4	c.508-657_508-656delTG
chrX	16113918	C	T	PASS	intron_variant	MODIFIER	CNKSR2	ENSECAG00000000149	transcript	ENSECAT00000000293	protein_coding	13	c.1597-4582C>T
chrX	16149477	A	G	PASS	intron_variant	MODIFIER	CNKSR2	ENSECAG00000000149	transcript	ENSECAT00000000293	protein_coding	20	c.2686+12605A>G
chrX	16185376	G	A	PASS	upstream_gene_variant	MODIFIER	ENSECAG00000018669	ENSECAG00000018669	transcript	ENSECAT00000019735	pseudogene	-1	n.-3397C>T
chrX	16185376	G	A	PASS	intergenic_region	MODIFIER	ENSECAG00000018669-SMPX	ENSECAG00000018669-ENSECAG00000018950	intergenic_region	ENSECAG00000018669-ENSECAG00000018950		-1	n.16185376G>A
chrX	16251703	AT	A	PASS	intergenic_region	MODIFIER	ENSECAG00000018669-SMPX	ENSECAG00000018669-ENSECAG00000018950	intergenic_region	ENSECAG00000018669-ENSECAG00000018950		-1	n.16251704delT
chrX	16339103	C	T	GATKStandard;SnpCluster	intergenic_region	MODIFIER	ENSECAG00000003685-MBTPS2	ENSECAG00000003685-ENSECAG00000000437	intergenic_region	ENSECAG00000003685-ENSECAG00000000437		-1	n.16339103C>T
chrX	16348266	G	A	PASS	intergenic_region	MODIFIER	ENSECAG00000003685-MBTPS2	ENSECAG00000003685-ENSECAG00000000437	intergenic_region	ENSECAG00000003685-ENSECAG00000000437		-1	n.16348266G>A
chrX	16367300	TAA	T	PASS	intron_variant	MODIFIER	MBTPS2	ENSECAG00000000437	transcript	ENSECAT00000000582	protein_coding	3	c.441+2308_441+2309delAA
chrX	16386995	A	T	PASS	intron_variant	MODIFIER	MBTPS2	ENSECAG00000000437	transcript	ENSECAT00000000582	protein_coding	7	c.974-1674A>T
chrX	16391590	T	C	PASS	splice_region_variant&intron_variant	LOW	MBTPS2	ENSECAG00000000437	transcript	ENSECAT00000000582	protein_coding	13	c.1337+4T>C
chrX	16417863	G	A	PASS	intergenic_region	MODIFIER	MBTPS2-SMS	ENSECAG00000000437-ENSECAG00000017447	intergenic_region	ENSECAG00000000437-ENSECAG00000017447		-1	n.16417863G>A
chrX	16428682	T	G	PASS	intergenic_region	MODIFIER	MBTPS2-SMS	ENSECAG00000000437-ENSECAG00000017447	intergenic_region	ENSECAG00000000437-ENSECAG00000017447		-1	n.16428682T>G
chrX	16441504	C	T	PASS	intergenic_region	MODIFIER	MBTPS2-SMS	ENSECAG00000000437-ENSECAG00000017447	intergenic_region	ENSECAG00000000437-ENSECAG00000017447		-1	n.16441504C>T
chrX	16451546	G	A	PASS	intergenic_region	MODIFIER	MBTPS2-SMS	ENSECAG00000000437-ENSECAG00000017447	intergenic_region	ENSECAG00000000437-ENSECAG00000017447		-1	n.16451546G>A
chrX	16461480	T	TA	PASS	upstream_gene_variant	MODIFIER	SMS	ENSECAG00000017447	transcript	ENSECAT00000018780	protein_coding	-1	c.-3665_-3664insA
chrX	16461480	T	TA	PASS	intergenic_region	MODIFIER	MBTPS2-SMS	ENSECAG00000000437-ENSECAG00000017447	intergenic_region	ENSECAG00000000437-ENSECAG00000017447		-1	n.16461480_16461481insA
chrX	16478261	A	G	PASS	intron_variant	MODIFIER	SMS	ENSECAG00000017447	transcript	ENSECAT00000018780	protein_coding	7	c.718-2272A>G
chrX	16618176	C	T	PASS	intron_variant	MODIFIER	PHEX	ENSECAG00000011455	transcript	ENSECAT00000012275	protein_coding	12	c.1404+10070C>T
chrX	16712725	C	A	PASS	intergenic_region	MODIFIER	PHEX-ZNF645	ENSECAG00000011455-ENSECAG00000002952	intergenic_region	ENSECAG00000011455-ENSECAG00000002952		-1	n.16712725C>A
chrX	17210086	T	A	PASS	intergenic_region	MODIFIER	ENSECAG00000004667-DDX53	ENSECAG00000004667-ENSECAG00000006351	intergenic_region	ENSECAG00000004667-ENSECAG00000006351		-1	n.17210086T>A
chrX	17266782	T	TA	PASS	intergenic_region	MODIFIER	ENSECAG00000004667-DDX53	ENSECAG00000004667-ENSECAG00000006351	intergenic_region	ENSECAG00000004667-ENSECAG00000006351		-1	n.17266782_17266783insA
chrX	17501888	G	A	PASS	intergenic_region	MODIFIER	ENSECAG00000003866-ENSECAG00000003888	ENSECAG00000003866-ENSECAG00000003888	intergenic_region	ENSECAG00000003866-ENSECAG00000003888		-1	n.17501888G>A
chrX	17623190	G	C	SnpCluster	downstream_gene_variant	MODIFIER	ENSECAG00000006426	ENSECAG00000006426	transcript	ENSECAT00000006372	protein_coding	-1	c.*452G>C
chrX	17623190	G	C	SnpCluster	intergenic_region	MODIFIER	ENSECAG00000006426-PTCHD1	ENSECAG00000006426-ENSECAG00000009607	intergenic_region	ENSECAG00000006426-ENSECAG00000009607		-1	n.17623190G>C
chrX	17978968	C	T	PASS	intergenic_region	MODIFIER	ENSECAG00000006498-ENSECAG00000006528	ENSECAG00000006498-ENSECAG00000006528	intergenic_region	ENSECAG00000006498-ENSECAG00000006528		-1	n.17978968C>T
chrX	18029599	A	G	PASS	intron_variant	MODIFIER	PRDX4	ENSECAG00000010085	transcript	ENSECAT00000010675	protein_coding	3	c.255-334A>G
chrX	18047832	G	A	PASS	downstream_gene_variant	MODIFIER	ACOT9	ENSECAG00000019023	transcript	ENSECAT00000020626	protein_coding	-1	c.*1422C>T
chrX	18047832	G	A	PASS	intergenic_region	MODIFIER	PRDX4-ACOT9	ENSECAG00000010085-ENSECAG00000019023	intergenic_region	ENSECAG00000010085-ENSECAG00000019023		-1	n.18047832G>A
chrX	18250034	G	A	PASS	intergenic_region	MODIFIER	CXorf58-KLHL15	ENSECAG00000015537-ENSECAG00000015946	intergenic_region	ENSECAG00000015537-ENSECAG00000015946		-1	n.18250034G>A
chrX	18335521	T	C	PASS	intergenic_region	MODIFIER	ENSECAG00000017343-U6	ENSECAG00000017343-ENSECAG00000026788	intergenic_region	ENSECAG00000017343-ENSECAG00000026788		-1	n.18335521T>C
