# Supplementary material for: An Intronic MBTPS2 Variant Results in a Splicing Defect in Horses with Brindle Coat Texture
Source: G3 (Bethesda). 2016 Jul 22;6(9):2963–70. doi: 10.1534/g3.116.032433 (PMC5015953; doi:10.1534/g3.116.032433)
Supplement: Supplemental Material [file supp_g3.116.032433_TableS3.xlsx]

## Sheet: Control_Horses_MPTPS2
Table S3. Control horses from other breeds
Breed Abbreviation	Breed	Number of horses
ALH	Appaloosa	7
AP	American Paint Horse	6
AV	Arabian Horse	16
CT	Comtois Horse	15
DR	German Riding Pony (Deutsches Reitpony)	15
DW	German Warmblood	16
FM	Franches-Montagnes	92
HF	Haflinger	15
IS	Icelandic Horse	14
LW	Lewitzer Pony	95
NFP	New Forest Pony	15
NO	Noriker	16
QH	Quarter Horse	11
SF	Black Forest Horse (Schwarzwälder Fuchs)	16
SPH	Shetland Pony	77
TB	Thoroughbred	16
TR	Trakehner	15
		457
