# Supplementary material for: An Intronic MBTPS2 Variant Results in a Splicing Defect in Horses with Brindle Coat Texture
Source: G3 (Bethesda). 2016 Jul 22;6(9):2963–70. doi: 10.1534/g3.116.032433 (PMC5015953; doi:10.1534/g3.116.032433)
Supplement: Supplemental Material [file supp_g3.116.032433_TableS4.xlsx]

## Sheet: Tabelle1
Table S4. Sample designations and breed information on 64 horses with genome sequences.
Sample ID	Breed	Sex	Accession
AKT001	Akhal-Teke	m	PRJEB14779
AKT003	Akhal-Teke	f	PRJEB14779
AKT004	Akhal-Teke	m	PRJEB14779
AKT006	Akhal-Teke	m	PRJEB14779
AS002	American Standardbred	f	PRJEB14651
AV145	Arabian	f	PRJEB14779
BW01	German Warmblood	m	PRJEB14779
BY01	German Warmblood	m	PRJEB14779
FM001	Franches-Montagnes	f	PRJEB14779
FM0238	Franches-Montagnes	m	PRJEB14779
FM0334	Franches-Montagnes	m	PRJEB14779
FM0431	Franches-Montagnes	m	PRJEB10098
FM0450	Franches-Montagnes	m	PRJEB10098
FM0467	Franches-Montagnes	m	PRJEB10098
FM0474	Franches-Montagnes	m	PRJEB14779
FM0512	Franches-Montagnes	m	PRJEB14779
FM0570	Franches-Montagnes	m	PRJEB14779
FM0664	Franches-Montagnes	f	PRJEB14779
FM0673	Franches-Montagnes	f	PRJEB14779
FM1030	Franches-Montagnes	m	PRJEB10098
FM1041	Franches-Montagnes	m	PRJEB10098
FM1048	Franches-Montagnes	f	PRJEB14779
FM1176	Franches-Montagnes	m	PRJEB14779
FM1178	Franches-Montagnes	m	PRJEB14779
FM1190	Franches-Montagnes	m	PRJEB10098
FM1215	Franches-Montagnes	f	PRJEB14779
FM1339	Franches-Montagnes	f	PRJEB14779
FM1369	Franches-Montagnes	f	PRJEB14779
FM1435	Franches-Montagnes	m	PRJEB14779
FM1459	Franches-Montagnes	f	PRJEB14779
FM1625	Franches-Montagnes	m	PRJEB14779
FM1785	Franches-Montagnes	m	PRJEB10098
FM1798	Franches-Montagnes	m	PRJEB10098
FM1932	Franches-Montagnes	m	PRJEB10098
FM1948	Franches-Montagnes	m	PRJEB10098
FM1951	Franches-Montagnes	m	PRJEB10098
FM2001	Franches-Montagnes	m	PRJEB5942
FM2218	Franches-Montagnes	m	PRJEB10098
HAN01	German Warmblood	m	PRJEB14779
HF10	Haflinger	f	PRJEB14779
HOL01	German Warmblood	m	PRJEB14779
HOL02	German Warmblood	m	PRJEB14779
IS074	Icelandic	m	PRJEB9139
KWPN1	Koninklijk Warmbloed Paard Nederland	m	PRJEB14779
OLD01	German Warmblood	m	PRJEB14779
OLD02	German Warmblood	m	PRJEB14779
P1	German Warmblood	m	PRJEB14779
QH070	Quarter Horse	f	PRJEB14779
QH224	Quarter Horse	m	PRJEB14779
QH225	Quarter Horse	m	PRJEB14779
RAO310	Swiss Warmblood	m	PRJEB14779
RAO441	Swiss Warmblood	m	PRJEB14779
SPH020	Shetland Pony	f	PRJEB9269
SPH041	Shetland Pony	f	PRJEB9267
SW024	Swiss Warmblood	f	PRJEB14779
TRA01	German Warmblood	m	PRJEB14779
TRA02	German Warmblood	m	PRJEB14779
UKH11	American Paint Horse	f	PRJEB12979
UKH16	American Paint Horse	f	PRJEB12979
UKH29	American Paint Horse	m	PRJEB12979
UKH3	UK Warmblood (>50% Quarter Horse)	f	PRJEB12984
UKH4	UK Warmblood (>50% Quarter Horse)	f	PRJEB12979
WF01	German Warmblood	m	PRJEB14779
WF02	German Warmblood	m	PRJEB14779
